# Supplementary material for: Chromosome and Molecular Analyses Reveal Significant Karyotype Diversity and Provide New Evidence on the Origin of Aegilops columnaris
Source: Plants (Basel). 2021 May 11;10(5):956. doi: 10.3390/plants10050956 (PMC8151338; doi:10.3390/plants10050956)
Supplement: Supplementary file 1 [file plants-10-00956-s001.zip]

Archive with 1 entries (1 files):
- plants-1201575-supplementary.pdf
